# Supplementary material for: NKp46 enhances type 1 innate lymphoid cell proliferation and function and anti-acute myeloid leukemia activity
Source: Nat Commun. 2025 Jan 24;16:989. doi: 10.1038/s41467-025-55923-w (PMC11760942; doi:10.1038/s41467-025-55923-w)
Supplement: Supplementary file 3 — Source Data [file 41467_2025_55923_MOESM3_ESM.xlsx]

## Sheet: Fig. 1
b	Ncr1+/+	Ncr1gfp/gfp
	1132	788
	916	791
	1165	1014
	1443	716
	1904	681
	1263	740
c	Ncr1+/+	Ncr1gfp/gfp
	1751	1112
	1580	1455
	2210	1423
	3908	971
	2217	1029
	3507	979
d	Ncr1+/+	Ncr1gfp/gfp
	4489	3593
	4198	3881
	4520	3781
	5049	2543
	2706	2425
	4143	2313
e	min	Ncr1+/+					Ncr1gfp/gfp
	0	1.642	1.281	1.57	1.583	2.242	1.554	1.345	1.35	1.183
	15	3.065	1.971	3.354	3.861	4.926	1.914	1.608	2.361	2.017
	30	2.397	1.653	2.578	2.683	3.363	1.869	1.578	1.748	1.582
	60	2.395	1.758	2.818	2.755	3.128	1.989	1.692	2.138	1.647
f	min	Ncr1+/+								Ncr1gfp/gfp
	0	1.018	0.993	0.897	0.651	0.611	1.43	1.134		0.917	0.923	0.997	0.562	0.537	0.969	0.937
	15	1.223	1.224	1.015	0.621	0.613	1.462	1.091		1.27	1.07	1.122	0.579	0.459	1.096	1.524
	30	1.235	1.382	1.243	0.737	0.682	1.507	1.282		1.095	1.174	1.191	0.591	0.47	0.946	1.084
	60	0.726	0.958	1.007	0.693	0.609	1.857	1.53		0.984	0.973	1.045	0.665	0.497	1.099	1.335
g	min	Ncr1+/+					Ncr1gfp/gfp
	0	1.083	1.05	1.042	0.96	0.962		1.178	0.721	0.58	0.685	0.683
	15	1.61	1.184	1.262	1.466	1.171		1.012	0.756	0.656	0.811	0.762
	30	1.538	1.257	1.28	1.521	1.333		1.111	0.77	0.66	0.826	0.771
	60	1.293	1.112	1.108	1.303	1.052		1.004	0.747	0.652	0.753	0.769

## Sheet: Fig. 2
d
	min	Ncr1+/+										Ncr1gfp/gfp
	0	6.233	6.718	5.624	5.615	7.044	4.388	4.855	4.646	4.852		5.905	7.042	4.608	4.742	1.737	1.047	2.473	1.425	1.784
	15	8.446	7.983	6.929	7.089	14.555	5.339	5.174	5.254	6.384		6.929	6.085	6.5	6.08	1.009	2.823	2.328	1.526	3.597
	30	8.791	7.539	8.373	8.033	17.062	6.236	5.488	6.341	8.961		6.743	6.779	6.357	5.477	1.005	4.069	3.189	2.396	1.768
	60	9.197	7.165	6.468	7.072	15.714	7.596	7.587	6.509	8.171		8.296	6.177	6.564	6.158	2.146	6.405	4.289	2.66	1.711
e
	Ncr1+/+	Ncr1+/+ +anti-NKp46	Ncr1+/+ +anti-NKp46+Triptolide	Ncr1gfp/gfp	Ncr1gfp/gfp+anti-NKp46	Ncr1gfp/gfp+anti-NKp46+Triptolide
	0.993	4.085	1.102	0.484	1.077	0.593
	2.008	3.524	0.0797	0.887	2.769	1.013
	2	8.21	2.441	1.409	0.516	0.149
	1.787	3.211	1.697	0.473	1.58	0.67
	2.652	9.88646	3.23677	0.668334	1.4281	2.20521
	1.96993	3.5397	1.87071	0.521419	1.74174	2.58515
	2.06258	5.50352	2.5863	1.2358	2.6438	1.7869
	1.63	3.785	1.333	0.682	0.733	0.703
	2.293	6.959	1.601	1.357	5.111	0.733
	1.937	7.943	1.196	2.562	3.888	0.0885
	1.701	3.632	1.352	1.372	3.8	1.731
	2.428	5.918	1.493	1.761	4.176	0.704
	2.087	7.171	1.462	1.715	3.997	0.291
	1.634	5.27	1.687	1.102	3.789	1.192
f	Ncr1+/+-siRNA-Control	Ncr1+/+-siRNA-1/2/3 mix
	27291	25597
	19137	17743
	18275	14755
	20295	19744
	18522	16908
	16314	14885
	16053	15498
g	Ncr1+/+-siRNA-Control	Ncr1+/+-siRNA-1/2/3 mix
	309	209
	302	242
	322	208
	438	319
	320	214
	493	294
	387	308

## Sheet: Fig. 3
a	Ncr1+/+	Ncr1gfp/gfp
	20.83	8.26
	44.5	4.26
	10.86	4.9
	11.49	1.31
b	Ncr1+/+	Ncr1gfp/gfp
	82.586	141.246
	112.477	146.023
	34.467	59.916
	48.224	68.521
d	Day 4								Day 8
	Ncr1+/+			Ncr1gfp/gfp					Ncr1+/+			Ncr1gfp/gfp
	Control	anti-NKp46	anti-NKp46 + anti-IL-2α	Control	anti-NKp46	anti-NKp46 + anti-IL-2α			Control	anti-NKp46	anti-NKp46 + anti-IL-2α	Control	anti-NKp46	anti-NKp46 + anti-IL-2α
	1.79363	2.44586	1.95669	0.75	2.4	2.25			6.13097	21.6541	9.65301	3.96	15	17
	0.615385	5.57692	3.26923	1.15132	2.30263	2.79605			6.30769	46.7692	22.3077	5.52632	22.1053	23.1579
	1.97368	4.60526	2.5	0.47619	1.19048	1.4881			19.7895	29.6842	19.1579	2.97619	16.9048	18.3333
	1.33948	3.34869	2.14316	0.064834	0.127075	0.168568			6.00086	20.1457	15.6451	0.518672	1.74274	2.07469
	1.6	5.75	3	0.833333	3.33333	4.16667			10.4	42	18.6	2.66667	16.5	13.6667
	1.86	4.75	3.16	0.883333	3.53333	4.66667			8	25.15	11.67	2.53	8.78	8.078
	1.56	4.8	2.56	0.683333	3.23333	2.66667			12.4	33	19.8	5.77778	7.53333	6.77777
e	Ncr1+/+	Ncr1gfp/gfp
	10.96	8.77
	12.67	6.79
	9.53	8.83
	12.85
f	Ncr1+/+	Ncr1gfp/gfp
	87.1	11.5
	91.7	8.26
	77.7	21.9
	69.5	32.2
	72.6	49.8

## Sheet: Fig. 4
a		Ncr1+/+	Ncr1gfp/gfp			Ncr1+/+	Ncr1gfp/gfp
	IFNγ	9.68	0		TNF	9.68	0
		13.9	4.11			22.2	2.74
		8	2.61			12	2.61
		15.8	0.56			15.8	0.68
		11.1	3.33			18.5	5.65
		14.3	2.33			14.3	2.45
b		Ncr1+/+	Ncr1gfp/gfp			Ncr1+/+	Ncr1gfp/gfp
	IFNγ	8.29	2.7		TNF	7.18	0
		7.81	5.56			6.25	2.78
		6.7	2.2			7.82	1.1
		9.7	3.7			8.96	0.32
		7.27	3.57			5.45	3.57
		7.67	1.45			8.33	1.5
c		Ncr1+/+	Ncr1gfp/gfp			Ncr1+/+	Ncr1gfp/gfp
	IFNγ	4.35	5.2		TNF	1.9	1.08
		3.12	2.95			2.5	2.55
		1.9	2.58			1.9	2.03
		0.69	1.9			1.47	2.41
d
		Ncr1+/+							Ncr1gfp/gfp
	8:1	35.7143	39.9633	42.1295	51.571	38.632	28.6143		15.9664	20.3297	25.3473	29.1042	31.9903	26.4563
	4:1	20.1681	22.2786	25.768	20.1147	18.1642	10.9444		13.8656	15.2341	16.7699	16.1518	7.90379	13.3848
	2:1	11.7647	13.6742	15.5671	25.0574	16.5313	13.2392		8.40336	10.3276	9.41567	9.97352	5.56046	12.5684
	1:1	11.3445	14.3577	15.4543	12.5684	12.1183	13.0009		7.14286	9.43577	10.0335	8.64519	3.88349	7.90379

## Sheet: Fig. 5
b	NK cell		ILC1
	Ncr1+/+	Ncr1gfp/gfp	Ncr1+/+	Ncr1gfp/gfp
	30.46	37.04	30.89	8.92
	12.27	30.74	49.49	6.96
	41.84	14.99	32.69	4.27
c	NK cell		ILC1
	Ncr1+/+	Ncr1gfp/gfp	Ncr1+/+	Ncr1gfp/gfp
	2.08	2.23	2.16	1.12
	1.85	1.38	1.52	0.81
	0.68	0.56	0.55	1.54
d	NK cell			ILC1			ILC1-like
	Ncr1+/+	Ncr1gfp/gfp		Ncr1+/+	Ncr1gfp/gfp		Ncr1+/+	Ncr1gfp/gfp
	3.42462	7.71924		0.091778	0.170163		0.114912	1.54774
	4.27541	2.27591		0.214018	0.027088		0.249688	0.162527
	5.21304	2.2069		0.333951	0.030938		0.100368	0.200581
	2.84777	1.62166		0.209894	0.01749		0.450037	0.174333
	9.76543	3.82866		0.136868	0.053326		0.775586	0.284962
e	NK cell			ILC1			ILC1-like
	Ncr1+/+	Ncr1gfp/gfp		Ncr1+/+	Ncr1gfp/gfp		Ncr1+/+	Ncr1gfp/gfp
	37.1731	43.0927		0.523145	0.645672		1.86716	2.93661
	31.1156	111.805		1.41937	1.20068		1.73274	6.54562
	49.8441	125.79		1.41079	1.0786		1.53904	3.97821
	83.0198	61.1745		2.03195	0.233323		3.27048	2.81446
	102.687	67.4832		3.46568	0.616151		4.36419	2.72133
f	NK cell			ILC1			ILC1-like
	Ncr1+/+	Ncr1gfp/gfp		Ncr1+/+	Ncr1gfp/gfp		Ncr1+/+	Ncr1gfp/gfp
	36.9463	38.0017		0.955646	0.266954		1.42747	0.706643
	4.94751	104.001		0.381516	0.477651		0.296735	5.95731
	45.1294	91.3369		1.74857	0.403886		1.70814	3.34324
	41.018	38.3884		1.20272	0.655159		1.58417	2.00123
	13.9591	10.2067		2.08268	0.335636		0.913971	0.374741
g	IFN-γ					TNF
	NK cell		ILC1			NK cell		ILC1
	Ncr1+/+	Ncr1gfp/gfp	Ncr1+/+	Ncr1gfp/gfp		Ncr1+/+	Ncr1gfp/gfp	Ncr1+/+	Ncr1gfp/gfp
	3.69	1.69	51.7	6.25		1.32	0	73.2	7.69
	2.74	6.67	19.2	10		0	0.33	10	0
	8.9	12	31.4	14.5		1.16	10.8	57.2	1.16
	3.13	6.74	28.6	1.75		1.04	0	44.1	1.04
	1.05	8.73	28.1	17.8		1.31	0	32.1	1.31
h	IFN-γ					TNF
	NK cell		ILC1			NK cell		ILC1
	Ncr1+/+	Ncr1gfp/gfp	Ncr1+/+	Ncr1gfp/gfp		Ncr1+/+	Ncr1gfp/gfp	Ncr1+/+	Ncr1gfp/gfp
	5.58	0.56	30.89	13.3		3.45	0	22.2	0
	2.12	1.61	45.1	1.92		1.13	0.14	20.5	2.86
	0.98	0.64	29.5	7.26		0.85	0	15.5	0
	2.52	0.78	42	14.6		1.51	0	19.5	6.67
	2.77	3.65	31	17.6		3.22	0.093	25.2	7.14
i	IFN-γ					TNF
	NK cell		ILC1			NK cell		ILC1
	Ncr1+/+	Ncr1gfp/gfp	Ncr1+/+	Ncr1gfp/gfp		Ncr1+/+	Ncr1gfp/gfp	Ncr1+/+	Ncr1gfp/gfp
	4.51	2.72	19.1	16		1.44	0.69	17.7	6
	5.23	10.1	20.2	8.47		2.31	0.43	33.6	6.78
	3.01	3.96	13.7	8.24		0.78	0.66	14.6	8.24
	8.49	2.14	23.4	6.67		1.91	0.26	29.2	6.67
	5.26	3.53	45.2	13.1		3.17	0.44	16.6	11.2
j	Days	Ncr1+/+ (n=9)	Ncr1gfp/gfp (n=11)
	33	1
	37	1
	37	1
	47	1
	50	0
	50	0
	50	0
	50	0
	50	0
	25		1
	27		1
	27		1
	27		1
	29		1
	30		1
	31		1
	32		1
	33		1
	41		1
	50		0
k	Days	Ncr1+/+	Ncr1gfp/gfp	Ncr1+/+ + Ncr1+/+ ILC1	Ncr1gfp/gfp +Ncr1gfp/gfp ILC1s	Ncr1gfp/gfp +Ncr1+/+ ILC1s
	32	1
	33	1
	34	1
	40	1
	55	0
	55	0
	28		1
	28		1
	29		1
	29		1
	30		1
	30		1
	55			0
	55			0
	55			0
	55			0
	55			0
	55			0
	29				1
	29				1
	30				1
	31				1
	33				1
	34				1
	32					1
	34					1
	43					1
	48					1
	55					0
	55					0

## Sheet: Fig. 6
a	Ncr1+/+									Ncr1gfp/gfp
	IgG control		14	38	14	5.5	43	31.5		IgG control		14	39	49	42	45	15
	anti-NKp46		47.5	60.5	25.5	50	35	45		anti-NKp46		16	49	32	26.5	29	17
	anti-NKG2D		48	43	32	62	47	26.5		anti-NKG2D		14.5	29	46.5	30.5	38.5	13.5
	anti-NKp46+ anti-NKG2D		63	112.5	68	83	74	88.5		anti-NKp46+anti-NKG2D		14	45.5	42	31.5	27	39
b	Ig G control	anti-NKp46	anti-NKG2D	anti-NKp46 and anti-NKG2D	Ig G control	anti-NKp46	anti-NKG2D	anti-NKp46 and anti-NKG2D
	3.38	8.35	9.74	7.91	3.45	5.8	5.91	5.64
	6.29	10	11.2	11.7	1.83	2.54	2.79	2.78
	5.29	9.56	8.41	8.62	3.11	2.65	2.64	3.15
c	NK cell	ILC1
	438	1219
	466	1169
	425	1197
e	ILC1			NK cell
	7.185	6.503	8.139	5.489	5.74	7.5
	5.577	6.188	5.533	5.85	6.308	5.966
f
	ILC1				NK cell				anti-NKp46	IL-7
	4.005	4.181	3.857	4.12	3.698	3.158	2.913	2.865	−	−
	4.564	4.913	4.081	4.903	3.518	3.61	2.97	3.078	+	−
	4.678	4.369	4.385	4.626	3.452	3.379	3.015	2.824	−	+
	5.719	5.128	5.168	5.04	3.17	3.219	2.997	2.716	+	+
g	ILC1				NK cell				anti-NKp46	IL-7
	1.724	1.687	1.241	1.199	0.715	1.089	0.763	0.706	−	−
	4.659	5.828	5.677	4.096	0.932	1.372	0.887	1.398	+	−
	2.965	4.679	1.512	1.044	0.729	0.878	0.66	0.822	−	+
	5.629	8.979	5.764	5.935	0.944	0.654	0.677	1.606	+	+

## Sheet: Fig. 7
a	Ctrl	anti-NKp46
	43.8	65.9
	35.3	78.6
	44.4	78.6
	21.1	47.6
	21.3	56.5
b	NKp46+ILC1	NKp46— ILC1
	22.4	15.3
	26.4	15.1
	15.5	9.89
c	NKp46+ILC1	NKp46— ILC1
	1.499	1.225
	0.698	0.427
	1.425	1.19
d	NKp46+ILC1	NKp46— ILC1
	25.3	2.46
	12.4	5.3
	9.09	5.49
e	NKp46+ ILC1	NKp46— ILC1
	26.9	1.95
	41.2	25
	35.7	5.37
g	Human NKp46+ ILC1				Human NKp46- ILC1
	40	48.4746	46.9337	51.926	21.3043	16.7951	30.1541	38.6133
	22.174	40.7704	27.2727	40.7704	15.6521	13.7134	22.9584	28.5054
	20.434	28.5054	22.3421	16.1787	10.8696	11.2481	14.9461	27.2727
	20	22.9584	12.4807	11.2481	10.4348	6.31741	16.1787	24.1911
h	Human NKp46+ ILC1				Human NKp46- ILC1
	18.4943	28.3142	33.2242		8.6743	7.20131	8.18331
	27.3322	27.3322	17.0213		12.1113	16.5303	10.6383
	15.0573	15.0573	18.0033		7.20131	12.6023	5.72831
	22.4223	14.0753	1.80033		2.78232	11.1293	7.69231
i	HD ILC1	ILC1 in AML
	1365	833
	1358	906
	1264	1015
	1910	1353
	1518	873
	1182

## Sheet: Supplementary Fig. 3
b	Ncr1+/+ ILC1	Ncr1gfp/gfp ILC1		Ncr1+/+ ILC1	Ncr1gfp/gfp ILC1		Ncr1+/+ ILC1	Ncr1gfp/gfp ILC1		Ncr1+/+ ILC1	Ncr1gfp/gfp ILC1		Ncr1+/+ ILC1	Ncr1gfp/gfp ILC1
	820	1886		2619	2744		1536	1512		141	190		176	201
	1023	1885		2303	3084		1582	1581		131	202		127	186
	1013	1549		2767	2508		1671	1258		151	141		167	140
	1192	1557		2531	2341		1421	1158		166	126		143	127
	1316	1611		2795	2002		1617	1047		119	106		162	116
c	Control		IL-2		IL-18			Control		IL-2		IL-18
	Ncr1+/+	Ncr1gfp/gfp	Ncr1+/+	Ncr1gfp/gfp	Ncr1+/+	Ncr1gfp/gfp		Ncr1+/+	Ncr1gfp/gfp	Ncr1+/+	Ncr1gfp/gfp	Ncr1+/+	Ncr1gfp/gfp
	7.91	6.45	14.6	12.1	9.68	6.67		8.09	3.23	6.69	6.06	5.24	3.33
	9.33	15.4	9.12	10.9	6.67	3.46		6.22	5.13	2.01	9.09	3.7	0
	7.25	8.57	8.73	12	8.03	9.52		3.97	5.71	2.45	6	2.01	3.17
	9.02	1.75	8.21	5	8.09	8		4.89	1.75	5.31	3.75	2.59	0
	3.12		10.2		5.79			6.78		5.79		3.75
d	Ncr1+/+	Ncr1gfp/gfp	Ncr1+/+	Ncr1gfp/gfp	Ncr1+/+	Ncr1gfp/gfp
	66.8	85.7	66.4	42.9	88.4	46
	75.2	77.1	66.8	28.6	80.7	31.4
	69.1	64.4	58.8	40	80.6	46.7
	76.5	81.1	59.8	21.6	85.3	18.9
	70.6	25.2	71.4	16.7	88	64
	64.8	64.7	67.6	58.8	85.4	52.9
	65.3	78.8	58	30.3	79	30.3
	64.7	61.4	61.2	40.4	86.5	28.1

## Sheet: Supplementary Fig. 4
b	Ncr1+/+					Ncr1gfp/gfp
	531	577	541	562		564	533	484	528
	522	544	540	548		542	501	479	469
	546	547	568	559		580	535	436	475
	548	533	552	558		624	495	456	509
c	Ncr1+/+					Ncr1gfp/gfp
	1262	1424	1189			1462	1357	1967
	1415	1428	1482			1341	1581	1410
	1363	1221	1313			1279	1372	1609
	1308	1652	1893			1451	1221	1688
d	Ncr1+/+						Ncr1gfp/gfp
	1.515	1.389	1.301	1.41	1.196		0.807	0.709	1.244	1.036	1.161
	1.248	1.214	1.193	1.268	1.698		0.996	0.76	1.24	1.022	1.142
	1.367	1.379	1.345	1.348	1.944		0.993	1.111	1.335	1.327	1.272
	1.286	1.295	1.378	1.49	1.517		1.515	0.946	1.343	1.42	1.261
e	Day 1				Day 2
	0	10	100	1000	0	10	100	1000
	1.42	1.54	36.16	69.84	2.34	1.87	25	82.75
	1.84	2.09	38.4	67.79	1.67	2.58	30.74	85.51
	2.4	1.6	72.7	72	1.87	2.66	34.25	89.8
f	Ncr1+/+	Ncr1+/+ +anti-NKp46	Ncr1+/+ +anti-NKp46+C188-9	Ncr1+/+ +anti-NKp46+STAT5-IN-1	Ncr1gfp/gfp	Ncr1gfp/gfp+anti-NKp46	Ncr1gfp/gfp+anti-NKp46+C188-9	Ncr1gfp/gfp+anti-NKp46+STAT5-IN-1
	0.95	4.788	3.977	4.63	0.279	2.72	0.219	4.736
	2.485	8.202	13.141	8.013	2.186	4.167	9.465	5.411
	2.67	5.712	10.042	5.149	0.15	3.311	7.062	1.414
g	Ncr1+/+	Ncr1+/+ +anti-NKp46	Ncr1+/+ +anti-NKp46+Triptolide	Ncr1gfp/gfp	Ncr1gfp/gfp+anti-NKp46	Ncr1gfp/gfp+anti-NKp46+Triptolide
	399	372	319	592	578	590
	469	495	381	645	572	397
	419	466	400	565	644	556
h	Ncr1+/+	Ncr1+/+ +anti-NKp46	Ncr1+/+ +anti-NKp46+Triptolide	Ncr1gfp/gfp	Ncr1gfp/gfp+anti-NKp46	Ncr1gfp/gfp+anti-NKp46+Triptolide
	208	113	126	187	176	135
	158	151	214	190	120	139
	204	169	261	165	158	187

## Sheet: Supplementary Fig. 5
a	Ncr1+/+	Ncr1gfp/gfp
	3.03	6.86
	2.92	3.74
	2.97	11.11
	5.83	6.14
	5.12	3
	1.41	1.52
	4.73	0.73
	3.52	1.32
	0.76
b	Ncr1+/+	Ncr1gfp/gfp
	24.42	17.44
	17.25	17.07
	15.86	11.86
c	Ncr1+/+	Ncr1gfp/gfp
	14.8	7.77
	16.46	23.39
	23.74	16.2
	18.6	14
	19.3	27.4
	19.2	18.5
	22	16.5
d	Days	Ncr1+/+ + Isotype IgG						Ncr1gfp/gfp + IgG						Ncr1+/+ + anti-NKp46						Ncr1gfp/gfp + anti-NKp46
	1	0	0	0	0			0	0	0	0			0	0	0	0			0	0	0	0
	2	5	2.3	1.75	1.875			0.5	1.5	1.25	1.5			0.64	0.5	0.5	0.9			0.83	0.38	0.4	0.7
	3	6.75	5	1.68	3.56			0.375	0.75	1.125	3			2	1.5	1.857	3.1			1	0.846	1.6	1.3
	4	10.5	7	3.75	4.125			0.375	0.75	0.75	2.25			19.71	11	5	7.6			4.6667	7.538	6.8	3.8
	5	12.325	6.2	2.55	1.9			0.425	1.275	1.7	2.55			54.286	41.5	44.857	52.8			34	30.769	38.4	20.4
e	Ctrl-IgG	anti-NKp46
	698	1560
	754	1524
	732	1429
f	FMO	IgG Control	anti-NKp46
	137	157	170
		136	129
		155	135
g	1.36
	0.65
	1.35
	1.81
	4.59
	8.9
	4.08

[truncated: 2 more sheets: Supplementary Fig. 6, Supplementary Fig. 7]
